# Supplementary material for: SeagrassDB: An open-source transcriptomics landscape for phylogenetically profiled seagrasses and aquatic plants
Source: Sci Rep. 2018 Feb 9;8:2749. doi: 10.1038/s41598-017-18782-0 (PMC5807536; doi:10.1038/s41598-017-18782-0)
Supplement: Supplementary file 3 — Distribution and abundance of the transcription factors across the seagrasses and aquatic plants [file 41598_2017_18782_MOESM3_ESM.xls]

## Sheet: Sheet1
SeagrassDB: An open-source transcriptomics landscape for phylogenetically profiled seagrasses and aquatic plants
Gaurav Sablok1*$, Regan J. Hayward1*, Peter A. Davey1, Rosiane Santos2, Martin Schliep1, Anthony Larkum1, Mathieu Pernice1, Rudy Dolferus3, Peter J Ralph1
1Climate Change Cluster (C3), University of Technology Sydney, PO Box 123 Broadway NSW 2007, Australia; 2Laboratório de Recursos Genéticos, Universidade Federal de São João Del-Rei, Campus CTAN, São João Del Rei- Minas Gerais, CEP 36307-352, Brazil 3CSIRO Agriculture and Food, GPO Box 1700, Canberra ACT 2601, Australia.
PO		ZA		PHY1		PHY3		PHY4		PHY5		PHY6		PHY7		ZM
A20-like	8	A20-like	6	A20-like	16	A20-like	15	A20-like	30	A20-like	23	A20-like	22	A20-like	13	A20-like	45
ABTB	4	ABTB	1	ABTB	5	ABTB	6	ABTB	6	ABTB	2	ABTB	5	ABTB	4	ABTB	7
AP2-EREBP	78	AP2-EREBP	74	AP2-EREBP	80	AP2-EREBP	103	AP2-EREBP	80	AP2-EREBP	69	AP2-EREBP	116	AP2-EREBP	80	AP2-EREBP	151
ARF	13	ARF	22	ARB2	1	ARF	25	ARB2	2	ARB2	5	ARF	7	ARF	14	ARB2	4
ARID	13	ARID	13	ARF	14	ARID	6	ARF	14	ARF	10	ARID	25	ARID	7	ARF	29
ARID-HMG	4	AS2-LOB	6	ARID	13	ARID-HMG	7	ARID	7	ARID	3	ARID-HMG	10	ARID-HMG	1	ARID	30
AS2-LOB	8	AUX-IAA	5	ARID-HMG	3	AS2-LOB	5	ARID-HMG	5	ARID-HMG	3	AS2-LOB	10	AS2-LOB	5	ARID-HMG	2
AUX-IAA	8	B3-Domain	28	AS2-LOB	9	AUX-IAA	12	AS2-LOB	19	AS2-LOB	7	AUX-IAA	3	AUX-IAA	2	AS2-LOB	25
B3-Domain	37	BED-type(Zn)	27	AUX-IAA	2	B3-Domain	14	AUX-IAA	3	AUX-IAA	5	B3-Domain	15	B3-Domain	15	AUX-IAA	7
BED-type(Zn)	26	BES/BZR	4	B3-Domain	7	BED-type(Zn)	12	B3-Domain	9	B3-Domain	13	BED-type(Zn)	18	BED-type(Zn)	21	B3-Domain	48
BES/BZR	5	BTB-POZ	28	BED-type(Zn)	9	BES/BZR	8	BED-type(Zn)	18	BED-type(Zn)	17	BES/BZR	8	BES/BZR	8	BED-type(Zn)	74
BTB-POZ	50	BTB-POZ-MATH	5	BES/BZR	11	BTB-POZ	46	BES/BZR	6	BES/BZR	4	BTB-POZ	55	BTB-POZ	29	BES/BZR	8
BTB-POZ-MATH	7	Bromodomain	37	BTB-POZ	70	BTB-POZ-MATH	9	BTB-POZ	100	BTB-POZ	43	BTB-POZ-MATH	7	BTB-POZ-MATH	6	BTB-POZ	186
Bromodomain	20	C2C2-CO-like	24	BTB-POZ-MATH	6	Bromodomain	40	BTB-POZ-MATH	3	BTB-POZ-MATH	6	Bromodomain	69	Bromodomain	46	BTB-POZ-MATH	6
C2C2-CO-like	29	C2C2-Dof	14	Bromodomain	26	C2C2-CO-like	29	Bromodomain	43	Bromodomain	36	C2C2-CO-like	26	C2C2-CO-like	24	Bromodomain	120
C2C2-Dof	16	C2C2-GATA	19	C2C2-CO-like	21	C2C2-Dof	24	C2C2-CO-like	27	C2C2-CO-like	36	C2C2-Dof	10	C2C2-Dof	22	C2C2-CO-like	29
C2C2-GATA	25	C2C2-YABBY	5	C2C2-Dof	12	C2C2-GATA	29	C2C2-Dof	19	C2C2-Dof	23	C2C2-GATA	26	C2C2-GATA	16	C2C2-Dof	31
C2C2-YABBY	3	C2H2	391	C2C2-GATA	18	C2C2-YABBY	4	C2C2-GATA	32	C2C2-GATA	17	C2H2	530	C2H2	445	C2C2-GATA	59
C2H2	405	C3H	87	C2H2	487	C2H2	507	C2C2-YABBY	5	C2C2-YABBY	6	C3H	99	C3H	83	C2C2-YABBY	10
C3H	80	C3H-WRC/GRF	15	C3H	163	C3H	88	C2H2	729	C2H2	464	C3H-WRC/GRF	14	C3H-WRC/GRF	19	C2H2	1516
C3H-WRC/GRF	21	CCHC(Zn)	150	C3H-WRC/GRF	9	C3H-WRC/GRF	28	C3H	189	C3H	103	CCHC(Zn)	104	CCHC(Zn)	156	C3H	234
CCHC(Zn)	208	CG1-CAMTA	7	CCHC(Zn)	94	CCHC(Zn)	80	C3H-WRC/GRF	21	C3H-WRC/GRF	6	CG1-CAMTA	9	CG1-CAMTA	8	C3H-WRC/GRF	44
CG1-CAMTA	6	CHROMO-DOMAIN	19	CG1-CAMTA	6	CG1-CAMTA	10	CCHC(Zn)	110	CCHC(Zn)	153	CHROMO-DOMAIN	35	CHROMO-DOMAIN	12	CCHC(Zn)	421
CHROMO-DOMAIN	14	CW-Zn	7	CHROMO-DOMAIN	13	CHROMO-DOMAIN	14	CG1-CAMTA	6	CG1-CAMTA	3	CW-Zn	9	CW-Zn	13	CG1-CAMTA	13
CW-Zn	13	CW-Zn-B3/VAL	1	CW-Zn	11	CW-Zn	16	CHROMO-DOMAIN	35	CHROMO-DOMAIN	29	CW-Zn-B3/VAL	2	CW-Zn-B3/VAL	1	CHROMO-DOMAIN	115
CW-Zn-B3/VAL	5	DDT	6	CW-Zn-B3/VAL	5	CW-Zn-B3/VAL	1	CW-Zn	8	CW-Zn	11	DDT	24	DDT	3	CW-Zn	12
DDT	16	DICER	4	DDT	18	DDT	18	CW-Zn-B3/VAL	1	CW-Zn-B3/VAL	3	DICER	3	DICER	1	CW-Zn-B3/VAL	2
DICER	2	E2F-DP	7	DICER	2	DICER	1	DDT	8	DDT	2	E2F-DP	14	E2F-DP	6	DDT	20
E2F-DP	12	EIL	9	E2F-DP	16	E2F-DP	12	DICER	2	DICER	1	EIL	3	EIL	4	DICER	2
EIL	4	FAR	27	EIL	3	EIL	6	E2F-DP	9	E2F-DP	9	FAR	10	FAR	14	E2F-DP	37
FAR	27	FHA-SMAD	18	FAR	17	FAR	9	EIL	3	EIL	5	FHA-SMAD	29	FHA-SMAD	13	EIL	9
FHA-SMAD	25	FYR	5	FHA-SMAD	49	FHA-SMAD	19	FAR	17	FAR	3	FYR	4	FYR	8	FAR	31
FYR	11	Family	1	FYR	2	FYR	9	FHA-SMAD	38	FHA-SMAD	31	Family	1	Family	1	FHA-SMAD	73
Family	1	GAGA-Binding-like	6	Family	1	Family	1	FYR	4	FYR	4	GAGA-Binding-like	4	GAGA-Binding-like	10	FYR	23
GAGA-Binding-like	4	GARP-G2-like	5	GAGA-Binding-like	8	GAGA-Binding-like	8	Family	1	Family	1	GARP-G2-like	4	GARP-G2-like	6	Family	1
GARP-G2-like	6	GRAS	21	GARP-G2-like	4	GARP-G2-like	4	GAGA-Binding-like	7	GAGA-Binding-like	4	GRAS	22	GRAS	21	GAGA-Binding-like	10
GRAS	33	GRF	2	GRAS	27	GRAS	39	GARP-G2-like	6	GARP-G2-like	4	GRF	4	GRF	3	GARP-G2-like	5
GRF	11	GeBP	6	GeBP	10	GRF	2	GRAS	27	GRAS	22	GeBP	12	GeBP	15	GRAS	35
GeBP	14	HD-SAD	8	HD-SAD	5	GeBP	12	GRF	3	GRF	6	HD-SAD	5	HD-SAD	2	GeBP	12
HD-SAD	8	HD-ZIP	10	HD-ZIP	6	HD-SAD	18	GeBP	5	GeBP	3	HD-ZIP	10	HD-ZIP	7	HD-SAD	19
HD-ZIP	12	HMG	9	HMG	27	HD-ZIP	21	HD-SAD	10	HD-SAD	3	HMG	16	HMG	9	HD-ZIP	19
HMG	8	HSA	4	HSA	2	HMG	17	HD-ZIP	13	HD-ZIP	6	HSA	5	HSA	4	HMG	106
HSF-type-DNA-binding	10	HSF-type-DNA-binding	4	HSF-type-DNA-binding	12	HSA	4	HMG	58	HMG	78	HSF-type-DNA-binding	15	HSF-type-DNA-binding	10	HSA	8
Hap2/NF-YA	9	Hap2/NF-YA	6	Hap2/NF-YA	8	HSF-type-DNA-binding	23	HSA	4	HSA	3	Hap2/NF-YA	20	Hap2/NF-YA	14	HSF-type-DNA-binding	40
Hap3/NF-YB	62	Hap3/NF-YB	48	Hap3/NF-YB	71	Hap2/NF-YA	4	HSF-type-DNA-binding	13	HSF-type-DNA-binding	67	Hap3/NF-YB	82	Hap3/NF-YB	81	Hap2/NF-YA	22
Homeodomain-LIKE	12	Homeodomain-LIKE	10	Homeodomain-LIKE	11	Hap3/NF-YB	74	Hap2/NF-YA	9	Hap2/NF-YA	7	Homeodomain-LIKE	23	Homeodomain-LIKE	12	Hap3/NF-YB	266
Homeodomain-PHD	3	Homeodomain-TALE-BEL	7	Homeodomain-PHD	1	Homeodomain-LIKE	17	Hap3/NF-YB	159	Hap3/NF-YB	225	Homeodomain-PHD	1	Homeodomain-TALE-BEL	8	Homeodomain-LIKE	59
Homeodomain-TALE-BEL	12	Homeodomain-TALE-KNOX	7	Homeodomain-TALE-BEL	7	Homeodomain-PHD	1	Homeodomain-LIKE	16	Homeodomain-LIKE	32	Homeodomain-TALE-BEL	7	Homeodomain-TALE-KNOX	8	Homeodomain-TALE-BEL	29
Homeodomain-TALE-KNOX	10	Homobox-WOX	46	Homeodomain-TALE-KNOX	7	Homeodomain-TALE-BEL	15	Homeodomain-PHD	2	Homeodomain-TALE-BEL	6	Homeodomain-TALE-KNOX	7	Homobox-WOX	45	Homeodomain-TALE-KNOX	35
Homobox-WOX	52	ISWI	1	Homobox-WOX	47	Homeodomain-TALE-KNOX	6	Homeodomain-TALE-BEL	11	Homeodomain-TALE-KNOX	13	Homobox-WOX	51	ISWI	3	Homobox-WOX	186
JUMONJI	10	JUMONJI	9	ISWI	6	Homobox-WOX	78	Homeodomain-TALE-KNOX	15	Homobox-WOX	41	ISWI	9	JUMONJI	7	ISWI	7
JmjC	44	JmjC	39	JUMONJI	6	ISWI	1	Homobox-WOX	78	ISWI	2	JUMONJI	8	JmjC	27	JUMONJI	22
JmjC-ARID	2	JmjN	9	JmjC	33	JUMONJI	7	ISWI	4	JUMONJI	1	JmjC	38	JmjN	8	JmjC	81
JmjN	12	KRAB-box	2	JmjN	10	JmjC	22	JUMONJI	5	JmjC	31	JmjN	10	LIM	36	JmjC-ARID	2
LIM	21	LIM	18	LIM	24	JmjN	8	JmjC	45	JmjN	4	LIM	19	Lambda-DB	9	JmjN	26
Lambda-DB	4	Lambda-DB	2	Lambda-DB	4	LIM	16	JmjC-ARID	2	LIM	64	Lambda-DB	7	LisH	26	LFY	1
LisH	32	LisH	23	LisH	30	Lambda-DB	5	JmjN	6	Lambda-DB	8	LisH	47	MADS-MIKC	12	LIM	188
MADS-MIKC	11	MADS-MIKC	17	MADS-MIKC	12	LisH	28	KRAB-box	1	LisH	17	MADS-MIKC	9	MADS-type1	3	Lambda-DB	11
MADS-type1	4	MADS-type1	9	MADS-type1	4	MADS-MIKC	16	LIM	104	MADS-MIKC	8	MADS-type1	9	MYB	6	LisH	57
MYB	10	MYB	3	MBF1	1	MADS-type1	4	Lambda-DB	12	MBF1	1	MBF1	1	MYB-HB-like	145	MADS-MIKC	25
MYB-HB-like	197	MYB-HB-like	139	MYB	8	MYB	6	LisH	49	MYB	4	MYB	5	MYB-related	2	MADS-type1	21
MYB/SANT	11	MYB/SANT	10	MYB-HB-like	169	MYB-HB-like	224	MADS-MIKC	14	MYB-HB-like	188	MYB-HB-like	219	MYB/SANT	12	MBF1	1
NAM	61	NAM	44	MYB-related	2	MYB-related	3	MADS-type1	10	MYB/SANT	12	MYB/SANT	11	NAM	56	MYB	9
Nin-like	4	Nin-like	4	MYB/SANT	12	MYB/SANT	11	MYB	8	NAM	50	NAM	55	Nin-like	6	MYB-HB-like	352
PAZ-Argonaute	23	PAZ-Argonaute	10	NAM	37	NAM	84	MYB-HB-like	158	Nin-like	12	Nin-like	11	PAZ-Argonaute	9	MYB-related	1
PHD	130	PHD	132	Nin-like	2	Nin-like	4	MYB-related	1	PAZ-Argonaute	12	PAZ-Argonaute	16	PHD	132	MYB/SANT	16
PLATZ	12	PLATZ	11	PAZ-Argonaute	6	PAZ-Argonaute	10	MYB/SANT	13	PHD	196	PHD	153	PLATZ	8	NAM	77
RAV	3	RAV	2	PHD	139	PHD	166	NAM	46	PLATZ	6	PLATZ	14	RAV	4	Nin-like	12
RB	8	RB	1	PLATZ	9	PLATZ	16	Nin-like	5	RAV	4	RAV	1	RB	1	PAZ-Argonaute	49
RR-A-type	21	RR-A-type	28	RAV	1	RAV	3	PAZ-Argonaute	17	RB	2	RB	2	RR-A-type	17	PHD	433
RR-B-type	4	RR-B-type	1	RB	1	RB	1	PHD	191	RR-A-type	41	RR-A-type	22	RR-B-type	6	PLATZ	25
SAP	21	SAP	10	RR-A-type	16	RR-A-type	29	PLATZ	13	RR-B-type	1	RR-B-type	4	SAP	19	RAV	6
SBP	22	SBP	12	RR-B-type	3	RR-B-type	4	RAV	2	SAP	22	S1Fa-like	1	SBP	7	RB	4
SET	61	SET	43	SAP	35	SAP	16	RB	3	SBP	7	SAP	26	SET	51	RR-A-type	32
SNF2	64	SNF2	40	SBP	11	SBP	27	RR-A-type	54	SET	47	SBP	21	SNF2	38	RR-B-type	3
SSXT	1	SSXT	2	SET	61	SET	28	RR-B-type	4	SNF2	29	SET	48	SSXT	2	SAP	57
STY-LRP1	1	STY-LRP1	2	SNF2	53	SNF2	44	S1Fa-like	1	SSXT	2	SNF2	71	STAT	1	SBP	28
SWIB-Plus-3	5	SWIB-Plus-3	3	SSXT	2	SSXT	4	SAP	25	TAZ	23	SSXT	3	STY-LRP1	1	SET	128
TAZ	2	TAZ	1	STAT	1	STY-LRP1	1	SBP	16	TCP	6	STY-LRP1	1	SWIB-Plus-3	2	SNF2	131
TCP	16	TCP	15	STY-LRP1	2	SWIB-Plus-3	3	SET	51	TIFY	20	SWIB-Plus-3	1	TCP	15	SSXT	6
TIFY	29	TIFY	17	SWIB-Plus-3	3	TAZ	4	SNF2	61	TTF-type(Zn)	2	TAZ	10	TIFY	22	STAT	7
TTF-type(Zn)	8	TTF-type(Zn)	3	TAZ	3	TCP	20	SSXT	4	TUBBY	24	TCP	12	TTF-type(Zn)	3	STY-LRP1	14
TUBBY	14	TUBBY	7	TCP	13	TIFY	40	STAT	13	Tc-PD	7	TIFY	47	TUBBY	6	SWIB-Plus-3	6
Tc-PD	2	Tc-PD	3	TIFY	21	TTF-type(Zn)	1	STY-LRP1	3	Tesmin	6	TUBBY	15	Tc-PD	1	TAZ	3
Tesmin	6	Tesmin	1	TTF-type(Zn)	1	TUBBY	11	SWIB-Plus-3	1	WD40-like	635	Tc-PD	6	Tesmin	2	TCP	33
WD40-like	378	WD40-like	352	TUBBY	13	Tc-PD	4	TAZ	1	WRKY	52	Tesmin	3	WD40-like	391	TIFY	22
WRKY	56	WRKY	44	Tc-PD	3	Tesmin	4	TCP	18	YEATS	2	WD40-like	712	WRKY	42	TTF-type(Zn)	4
YEATS	1	YEATS	1	Tesmin	7	WD40-like	328	TIFY	27	ZF-HD	5	WRKY	72	YEATS	1	TUBBY	17
ZF-HD	7	ZF-HD	4	WD40-like	531	WRKY	86	TTF-type(Zn)	1	Znf-B	24	YEATS	1	ZF-HD	6	Tc-PD	8
Znf-B	24	Znf-B	22	WRKY	51	YEATS	1	TUBBY	13	Znf-LSD	5	ZF-HD	6	Znf-B	23	Tesmin	5
Znf-LSD	10	Znf-LSD	9	YEATS	3	ZF-HD	11	Tc-PD	4	bHLH	90	Znf-B	42	Znf-LSD	8	WD40-like	1433
bHLH	126	bHLH	97	ZF-HD	5	Znf-B	48	Tesmin	4	bZIP	143	Znf-LSD	21	bHLH	97	WRKY	96
bZIP	78	bZIP	53	Znf-B	37	Znf-LSD	11	WD40-like	917	ssDNA-binding-TF	10	bHLH	105	bZIP	92	YEATS	5
ssDNA-binding-TF	8	ssDNA-binding-TF	3	Znf-LSD	9	bHLH	134	WRKY	57			bZIP	141	ssDNA-binding-TF	3	ZF-HD	15
				bHLH	58	bZIP	108	YEATS	4			ssDNA-binding-TF	8			Znf-B	67
				bZIP	111	ssDNA-binding-TF	4	ZF-HD	12							Znf-LSD	10
				ssDNA-binding-TF	5			Znf-B	61							bHLH	267
								Znf-LSD	5							bZIP	263
								bHLH	144							ssDNA-binding-TF	10
								bZIP	183
								ssDNA-binding-TF	7
